# Supplementary material for: Evidence of Validity and Normative Values of a New Auditory Backward Masking Test
Source: J Clin Med. 2022 Aug 23;11(17):4933. doi: 10.3390/jcm11174933 (PMC9456366; doi:10.3390/jcm11174933)
Supplement: Supplementary file 1 [file jcm-11-04933-s001.zip]

Archive with 1 entries (1 files):
- jcm-1813916-supplementary.pdf
